# Supplementary material for: Heterologous Expression and Bioactivity Determination of Monochamus alternatus Antibacterial Peptide Gene in Komagataella phaffii (Pichia pastoris)
Source: Int J Mol Sci. 2023 Mar 12;24(6):5421. doi: 10.3390/ijms24065421 (PMC10049621; doi:10.3390/ijms24065421)
Supplement: Supplementary file 1 [file ijms-24-05421-s001.zip]

Archive with 1 entries (1 files):
- ijms-2233268-supplementary.pdf
